# Supplementary material for: Feasibility and acceptability of 7-day smartphone-based, activity-triggered Ecological Momentary Assessment among low-income older adults
Source: Innov Aging. 2026 Jan 7;10(2):igaf151. doi: 10.1093/geroni/igaf151 (PMC12926715; doi:10.1093/geroni/igaf151)
Supplement: igaf151_Supplementary_Data [file igaf151_supplementary_data.zip]

Archive with 1 entries (1 files):
- Innage suppl Malkowski et al.docx
